# Supplementary material for: Agglomeration Behavior and Fate of Food-Grade Titanium Dioxide in Human Gastrointestinal Digestion and in the Lysosomal Environment
Source: Nanomaterials (Basel). 2023 Jun 22;13(13):1908. doi: 10.3390/nano13131908 (PMC10343824; doi:10.3390/nano13131908)
Supplement: Supplementary file 1 [file nanomaterials-13-01908-s001.zip]

Archive with 1 entries (1 files):
- nanomaterials-2451304-supplementary.pdf
